# Supplementary material for: Peroxisome Metabolism Contributes to PIEZO2-Mediated Mechanical Allodynia
Source: Cells. 2022 Jun 4;11(11):1842. doi: 10.3390/cells11111842 (PMC9180358; doi:10.3390/cells11111842)
Supplement: Supplementary file 1 [file cells-11-01842-s001.zip]

Archive with 19 entries (18 files):
- cells-1708087-supplementary/
- cells-1708087-supplementary/FigureS1.TIF
- cells-1708087-supplementary/FigureS2.TIF
- cells-1708087-supplementary/FigureS3.TIF
- cells-1708087-supplementary/FigureS4.TIF
- cells-1708087-supplementary/FigureS5A.TIF
- cells-1708087-supplementary/FigureS5B.TIF
- cells-1708087-supplementary/FigureS5C.TIF
- cells-1708087-supplementary/FigureS6A.TIF
- cells-1708087-supplementary/FigureS6B.TIF
- cells-1708087-supplementary/FigureS7.TIF
- cells-1708087-supplementary/FigureS8A.TIF
- cells-1708087-supplementary/FigureS8B.TIF
- cells-1708087-supplementary/FigureS8C.TIF
- cells-1708087-supplementary/Table S1.pdf
- cells-1708087-supplementary/Table S2.pdf
- cells-1708087-supplementary/Table S3.pdf
- cells-1708087-supplementary/Table S4.pdf
- cells-1708087-supplementary/Table S5.pdf
